# Supplementary material for: Unraveling the Mechanism of Xiaochaihu Granules in Alleviating Yeast-Induced Fever Based on Network Analysis and Experimental Validation
Source: Pharmaceuticals (Basel). 2024 Apr 8;17(4):475. doi: 10.3390/ph17040475 (PMC11053540; doi:10.3390/ph17040475)
Supplement: Supplementary file 1 [file pharmaceuticals-17-00475-s001.zip]

Archive with 1 entries (1 files):
- pharmaceuticals-2913698-supplementary.pdf
